# Supplementary material for: Perinatal Ureaplasma Exposure Is Associated With Increased Risk of Late Onset Sepsis and Imbalanced Inflammation in Preterm Infants and May Add to Lung Injury
Source: Front Cell Infect Microbiol. 2019 Apr 2;9:68. doi: 10.3389/fcimb.2019.00068 (PMC6454044; doi:10.3389/fcimb.2019.00068)
Supplement: Supplementary file 1 [file Table_1.xlsx]

## Sheet: Table I
Supplementary Table S1. Summary of prenatal, perinatal and postnatal characteristics of those study infants who died prior to discharge.
	Positive Ureaplasma	Negative Ureaplasma
Characteristic	screening +	screening +	p valuea
	death prior to discharge	death prior to discharge
	(n=4)†	(n=8)‡
Gestational age (weeks), mean (range)	24.6 (23-26)	24.3 (22-26)	.933
Birth weight (g), mean (range)	670 (460-900)	645 (440-860)	.683
Sex (male), n (%)	3 (75%)	7 (88%)	.576
Singleton, n (%)	3 (75%)	6 (75%)	> .999
Antenatal steroids, n (%)	4 (100%)	7 (88%)	.667
Antenatal antibiotics, n (%)	2 (50%)	7 (88%)	.236
Antenatal macrolides, n (%)	1 (25%)	6 (75%)	.102
PPROM > 12h, n (%)	0 (0%)	4 (50%)	.141
Histologic chorioamnionitis, n (%)	2 (50%)	6 (75%)	.406
Vaginal delivery, n (%)	2 (50%)	2 (25%)	.406
Vaginal Ureaplasma, n (%)	1 (25%)	3 (38%)	.721
Vaginal GBS, n (%) d	1 (25%)	1 (13%)	.576
Bacterial vaginosis, n (%)	0 (0%)	0 (0%)	> .999
Vaginal Candida, n (%)	1 (25%)	2 (25%)	.764
Other microbes nasopharyngeally, n (%)	1 (25%)	1 (13%)	.530
Surfactant administration, n (%)	4 (100%)	8 (100%)	> .999
Ventilation days, mean (range)	34.75 (1-149)	19.75 (7-39)	.268
PDA requiring treatment, n (%)	1 (25%)	3 (38%)	.594
Presence of central venous line, n (%)	4 (100%)	8 (100%)	> .999
Central venous line days, mean (range)	9.25 (1-21)	19.50 (8-37)	.154
